# Supplementary material for: Clinical Experience, Knowledge, Attitudes and Practice of Turkish Pediatric Dentists during the COVID-19 Pandemic
Source: Medicina (Kaunas). 2021 Oct 21;57(11):1140. doi: 10.3390/medicina57111140 (PMC8618506; doi:10.3390/medicina57111140)
Supplement: Supplementary file 1 [file medicina-57-01140-s001.zip]

Archive with 1 entries (1 files):
- medicina-1392540-supplementary.pdf
